# Supplementary material for: The nonreceptor tyrosine kinase SRMS inhibits autophagy and promotes tumor growth by phosphorylating the scaffolding protein FKBP51
Source: PLoS Biol. 2021 Jun 2;19(6):e3001281. doi: 10.1371/journal.pbio.3001281 (PMC8202955; doi:10.1371/journal.pbio.3001281)
Supplement: S1 Table — Spectral counts from each experiment are given. (XLSX) [file pbio.3001281.s009.xlsx]

## Sheet: SpectralCounts
Gene Name	FLAG-SRMS(K258A) IP #1	FLAG control IP #1	FLAG-SRMS(K258A) IP #2	FLAG control IP #2	FLAG-SRMS(WT) IP	FLAG control IP #3
SRMS	401	8	578	33	390	3
FKBP5	65	0	89	0	0	0
PTPLAD1	6	0	5	0	0	0
IRS4	2	0	9	0	0	0
GSPT1	6	0	4	0	0	0
DHX36	5	0	3	0	0	0
SLC25A3	5	0	3	0	0	0
IGF2R	3	0	4	0	0	0
ETFA	2	0	5	0	0	0
LYAR	3	0	3	0	0	0
NASP	2	0	4	0	0	0
XRN2	2	0	4	0	0	0
GEMIN5	6	0	0	0	0	0
PSMA2	0	0	6	0	0	0
PSMB5	3	0	2	0	0	0
BBS9	0	0	5	0	0	0
INVS	0	0	5	0	0	0
TNPO1	0	0	5	0	0	0
ZC3HAV1	0	0	5	0	0	0
ATP2A3	4	0	0	0	0	0
CA2	4	0	0	0	0	0
FBL	0	0	4	0	0	0
FSIP2	0	0	4	0	0	0
RPL38	0	0	4	0	0	0
TFRC	0	0	4	0	0	0
TLN1	4	0	0	0	0	0
ATP1A3	0	0	3	0	0	0
CORO6	0	0	3	0	0	0
CTPS1	0	0	3	0	0	0
DARS	3	0	0	0	0	0
DENND4C	0	0	3	0	0	0
EIF3H	3	0	0	0	0	0
EMD	0	0	3	0	0	0
GARS	3	0	0	0	0	0
LAMA2	0	0	3	0	0	0
MARS	3	0	0	0	0	0
MLLT4	3	0	0	0	0	0
RAB14	0	0	3	0	0	0
RANGAP1	0	0	3	0	0	0
SMARCC1	0	0	3	0	0	0
ABCF1	0	0	2	0	0	0
AT1B3	0	0	2	0	0	0
CYB5R3	0	0	2	0	0	0
ELAVL1	2	0	0	0	0	0
GTF3C4	0	0	2	0	0	0
HSD17B10	2	0	0	0	0	0
NCBP1	0	0	2	0	0	0
PSMB2	0	0	2	0	0	0
PSMD7	2	0	0	0	0	0
PYGL	0	0	2	0	0	0
RAB10	0	0	2	0	0	0
RAP1B	0	0	2	0	0	0
ROCK2	2	0	0	0	0	0
RRBP1	0	0	2	0	0	0
RTN4	0	0	2	0	0	0
SSR4	2	0	0	0	0	0
SURF4	0	0	2	0	0	0
