# Supplementary material for: The nonreceptor tyrosine kinase SRMS inhibits autophagy and promotes tumor growth by phosphorylating the scaffolding protein FKBP51
Source: PLoS Biol. 2021 Jun 2;19(6):e3001281. doi: 10.1371/journal.pbio.3001281 (PMC8202955; doi:10.1371/journal.pbio.3001281)
Supplement: S1 Data — (XLSX) [file pbio.3001281.s010.xlsx]

## Sheet: Fig1B
	RFP+,GFP+																		RFP+,GFP-
siControl	4	3	2	9	2	1	11	1	2	3	4	11	6	4	2	1	0	9
siSRMS #1	12	11	13	12	7	31	11	21	3	6	15	21	18	11	31	11	9	11	8.88889	-0.11111	-8.11111	-11.1111	-3.11111	10.8889	30.8889	16.8889	0.888889	53.8889	27.8889	18.8889	8.88889	-5.11111	6.88889	-6.11111	48.8889	27.8889
siSRMS #2	9	1	17	31	35	12	31	28	4	7	10	31	12	9	5	16	13	32	15.1667	25.1667	4.16667	-5.83333	25.1667	35.1667	24.1667	-4.83333	-7.83333	-6.83333	4.16667	44.1667	2.16667	12.1667	-2.83333	22.1667	25.1667	41.1667

## Sheet: Fig1C
siControl	siSRMS#1	siSRMS#2	siSRMS#3
0.969604	0.555418	0.462389	0.588274
1.05254	0.550872	0.460777	0.665897
0.977858	0.548891	0.462008	0.619721

## Sheet: Fig1D
parental	8	4	5	3	6	3	4	2	7	2	3	10	12	16	0	2	3	9	4	6	7	3	4	5
SRMS KO	8	12	8	15	8	15	19	12	22	18	7	12	12	2	10	5	9	7	13	8	11	9	18

## Sheet: Fig1E
Empty Vector	SRMS (WT)	SRMS (K258A)
5	6	5
6	8	5
11	1	13
10	3	4
7	7	10
3	10	8
17	10	7
14	2	10
12	1	13
5	12	6
10	0	19
1	9	12
13	0	8
2	0	5
9	11	6
6	21	14
7	10	47
6	8	15
26	6	25
2	7	6
16	2	12
12	3	9
13	1	9
11	9	17
7	7	7
6	6	1
10	0	14
11	3	12
5	5	10
11	4	21
8	6	6
10	3	9
32	7	6
5	12	7
9	5	14
5	8	13
4	8	4
12	9	14
8	4	13
15	0	6
5	5	23
3	4	7
38	6	17
8	4	6
6	16	8
7	3	5
12	13	6
4	6	6
9	5	7
33	11	5

## Sheet: Fig1G
Parental (Fed)	SRMS KO (Fed)	Parental (Starved)	SRMS KO (Starved)
10.8	13.6667	12.3333	20
8.16667	12.1667	17.6	12.7143
6.57143	15.8	14.1667	15.8571
	16.8333	19.3333	18.75

## Sheet: Fig2B
Ibrutinib Concentration (nM)	Parental
0	1.1419	1.20534	1.58598	1.07846	0.69783	1.64942	0.888147	1.1419	0.888147	1.58598	0.824708	1.39566	0.761269	0.888147	1.1419	1.1419	1.39566	0.634391	0.761269	0.888147	0.634391	0.634391	0.380634	0.824708	0.380634	0.761269	0.444073	0.570952	0.69783	1.64942	2.03005	1.52254	1.1419	1.26878	0.444073	0.69783	1.20534	1.01503
1000	0.824708	1.4591	1.83973	1.20534	0.69783	0.951586	2.09349	0.380634	1.90317	2.15693	3.61603	1.64942	0.888147	1.90317	1.52254	2.15693	0.69783	0.888147	2.79132	2.72788	2.22037	1.96661	1.20534	2.15693	1.64942	2.34725	1.33222	1.01503	0.951586	0.824708	0.951586	0.69783	0.761269	1.64942	1.39566	1.90317	2.601	3.10851	1.1419	3.04508
500	0.888147	1.20534	1.1419	0.317195	2.34725	0.69783	0.444073	0.507513	0.507513	0.380634	0.951586	1.01503	1.33222	1.39566	0.824708	2.22037	2.66444	1.77629	1.52254	1.96661	1.33222	1.01503	0.824708	0	0.69783	0.570952	0.634391	1.01503	0.888147	2.34725	0.634391	1.4591	1.39566	1.52254	1.58598	0.824708	1.01503	1.39566	2.72788	3.17195	2.9182	3.29883	3.36227	0.888147	2.09349	1.96661	2.66444	2.22037	0.69783
250	1.39566	0.951586	1.1419	1.64942	1.83973	1.07846	1.39566	1.01503	1.39566	1.01503	0.634391	0.253756	1.20534	1.39566	0.507513	0.507513	0.190317	0.951586	1.33222	1.58598	0.634391	1.01503	0.317195	0.570952	0.253756	0.444073	0.063439	0.444073	0	0.253756	1.39566	1.39566	1.4591	0.824708	2.22037	1.01503	0.951586	0.824708	1.39566	1.4591	1.58598	1.33222	0.761269	1.83973	1.52254	0.951586	1.64942

## Sheet: Fig2D
Concentration (M)	SRMS(WT)			SRMS(T302M)
1e-07	0.65	-0.81	0.45
3.33e-08	11.8	11.67	10.01
1.11e-08	32.63	32.6	31.47
3.7e-09	57.26	56.52	56.88
1.2e-09	65.82	67.38	68.09
4e-10	74.12	76.71	76.74
1.4e-10	77.03	80.83	80.47
5e-11	81.89	85.33	86.4
5e-12	88.99	89.25	90.71
5e-13	101.18	100.63	100.59
3e-10				100	100	100
1e-09				95.6264	94.1757	99.1985
3.1e-09				88.1549	82.8558	91.9849
9.3e-09				88.2916	85.2983	93.1636
2.78e-08				91.8907	91.3105	93.5408
8.33e-08				77.5854	86.8953	90.5233
2.5e-07				84.1458	92.6726	87.7888
5e-07				77.0387	89.9953	85.8557
1e-06				75.0342	85.721	87.3173
2e-06				79.5444	82.7619	83.7341

## Sheet: Fig2G
	DMSO							Ibrutinib
Vector	10	16	14	22	16	17	24	10	22	15	17	20	10	17
SRMS WT	5	5	6	5	4	4	3	17	19	12	10	23	26	21
T302M	3	8	2	4	7	4	4	4	12	6	4	5	6	3

## Sheet: Fig3A
	SC exp.1	SC exp.2
FKBP5	65	89
DNAJA2	7	7
PTPLAD1	6	5
IRS4	2	9
GSPT1	6	4
DHX36	5	3
SLC25A3	5	3
ETFA	2	5
IGF2R	3	4
GEMIN5	6	0
NASP	2	4
KRT1	4	2
LYAR	3	3
PSMA2	0	6
XRN2	2	4
INVS	0	5
PSMB5	3	2
BBS9	0	5
TNPO1	0	5
ZC3HAV1	0	5
ATP2A3	4	0
CA2	4	0
FBL	0	4
FSIP2	0	4
RPL38	0	4
TFRC	0	4
TLN1	4	0
ATP1A3	0	3
CORO6	0	3
EIF3H	3	0
EMD	0	3
MLLT4	3	0
LAMA2	0	3
NAP1L4	3	0
CTPS1	0	3
DENND4C	0	3
RAB14	0	3
RANGAP1	0	3
TRIM21	0	3
SMARCC1	0	3
DARS	3	0
GARS	3	0
MARS	3	0
PRKAR1A	3	0
ABCF1	0	2
AT1B3	0	2
ELAVL1	2	0
HSD17B10	2	0
P4HB	0	2
CYB5R3	0	2
NCBP1	0	2
PSMB2	0	2
PSMD7	2	0
PYGL	0	2
RAB10	0	2
RAP1B	0	2
ROCK2	2	0
RRBP1	0	2
RTN4	0	2
SSR4	2	0
SURF4	0	2
GTF3C4	0	2
SRMS	401	578

## Sheet: Fig5B
	siCont																		siSRMS#1																		siSRMS#2
Parental	2	4	3	2	1	2	2	3	2	1	4	5	4	2	1	1	3	2	5	6	4	7	8	5	4	7	6	8	7	9	7	8	6	4	5	3	3	2	1	2	1	4	5	3	6	4	8	6	3
FKBP51 KO	1	2	1	1	0	1	0	0	0	1	1	2	1	0	0	0	1	2	1	0	0	2	3	0	1	1	0	2	0	1	1	0	0	0	4	0	0	0	0	2	3	0	0	2	1	1	0	1	0
[truncated: 5 more columns]

[truncated: 34 more sheets: Fig5E, Fig6A, Fig6B, Fig6C, Fig6E, Fig6F, Fig6H, Fig6I, Fig7A, Fig7B, Fig7C, Fig7D, Fig8A, Fig8B, FigS1C, FigS1D, FigS1H, FigS2F, FigS2G, FigS2H …]
